# Supplementary material for: Quantitative 1H and 13C NMR and Chemometric Assessment of 13C NMR Data: Application to Anabolic Steroid Formulations
Source: Molecules. 2025 May 6;30(9):2060. doi: 10.3390/molecules30092060 (PMC12074264; doi:10.3390/molecules30092060)
Supplement: Supplementary file 1 [file molecules-30-02060-s001.zip]

Archive with 1 entries (1 files):
- molecules-3624214-supplementary.pdf
